# Supplementary material for: Pharmacokinetics of Tamoxifen and Its Major Metabolites and the Effect of the African Ancestry Specific CYP2D6*17 Variant on the Formation of the Active Metabolite, Endoxifen
Source: J Pers Med. 2023 Jan 31;13(2):272. doi: 10.3390/jpm13020272 (PMC9961245; doi:10.3390/jpm13020272)
Supplement: Supplementary file 1 [file jpm-13-00272-s001.zip]

Archive with 1 entries (1 files):
- jpm-2113778-supplementary.pdf
